# Supplementary material for: High Site Selectivity in Electrophilic Aromatic Substitutions: Mechanism of C–H Thianthrenation
Source: J Am Chem Soc. 2021 Sep 21;143(39):16041–54. doi: 10.1021/jacs.1c06281 (PMC8499029; doi:10.1021/jacs.1c06281)
Supplement: Supplementary file 2 — ja1c06281_si_002.xyz [file ja1c06281_si_002.xyz]

15
4 E= -271.546421291
C   -1.903558   -0.001113    0.008690
C   -1.200877    1.204281    0.002159
C    0.194557    1.202689   -0.009394
C    0.913848    0.001378   -0.012391
C    0.196443   -1.201501   -0.009319
C   -1.198576   -1.205575    0.002284
H   -2.990437   -0.002059    0.015083
H   -1.739513    2.148651    0.002883
H    0.734200    2.147628   -0.017283
H    0.737867   -2.145498   -0.017053
H   -1.735536   -2.150901    0.003166
C    2.421881    0.000557    0.009019
H    2.827770   -0.857183   -0.537697
H    2.827755    0.915687   -0.434482
H    2.795588   -0.060621    1.039093
36
5 E= -1529.19996553
C   -2.206531   -3.626950    0.528222
C   -1.924234   -2.517095    1.321126
C   -1.363340   -1.374075    0.749659
C   -1.097437   -1.383996   -0.624166
C   -1.407232   -2.477231   -1.431621
C   -1.962048   -3.608809   -0.844059
C   -1.088139    1.389548   -0.624714
C   -1.353989    1.382310    0.749102
C   -1.907434    2.529354    1.319803
H   -2.135595    2.549709    2.381283
C   -2.182999    3.640273    0.526031
C   -1.939207    3.619393   -0.846353
C   -1.391486    2.483948   -1.433049
H   -2.152891   -2.535133    2.382544
H   -1.203032   -2.448988   -2.498065
H   -1.187869    2.453371   -2.499536
S   -0.302763    0.000006   -1.399186
S   -0.992826    0.003099    1.802497
C    3.304569   -1.214228    0.007211
C    1.994305   -1.223581   -0.465669
C    1.361238   -0.006100   -0.684766
C    2.003627    1.209338   -0.464513
C    3.310959    1.190277    0.007486
C    3.980569   -0.015501    0.252288
H    3.803701   -2.162200    0.188683
H    1.505463    2.158078   -0.640924
H    1.490609   -2.169358   -0.642400
H    3.818192    2.134054    0.190591
C    5.392490   -0.007519    0.773179
H   -2.172084    4.483345   -1.459922
H   -2.612397    4.524624    0.986511
H   -2.199853   -4.471930   -1.456905
H   -2.641533   -4.508221    0.989338
H    6.037922    0.610912    0.139787
H    5.427465    0.413995    1.784623
H    5.809271   -1.018058    0.810227
8
CF3COOH E= -526.817188451
O    1.514749   -1.040829   -0.002892
C    0.946989    0.152595   -0.005417
O    1.495656    1.221297   -0.002360
C   -0.594018   -0.000397   -0.001625
F   -1.183282    1.189829   -0.083637
F   -1.003042   -0.748652   -1.035789
F   -1.001367   -0.598228    1.128149
H    2.488139   -0.943463    0.005761
16
Et2OH+ E= -234.083499915
O    0.000000   -0.231859   -0.073279
C    2.424060   -0.402764   -0.025172
H    2.424059   -0.981889   -0.952724
H    3.345086    0.187704    0.014120
H    2.422514   -1.080674    0.835163
C    1.267606    0.557275    0.022329
H    1.220377    1.218867   -0.841606
H    1.209730    1.126798    0.951700
C   -1.267607    0.557276    0.022324
H   -1.209730    1.126804    0.951691
H   -1.220378    1.218861   -0.841616
C   -2.424060   -0.402764   -0.025170
H   -3.345086    0.187703    0.014118
H   -2.424058   -0.981897   -0.952717
H   -2.422514   -1.080668    0.835170
H   -0.000001   -0.940874    0.607062
15
Et2O E= -233.661814450
O   -0.000000    0.269261   -0.000061
C    2.382941    0.405585    0.000050
H    2.384754    1.044907    0.890038
H    3.304594   -0.187031   -0.000116
H    2.384720    1.045341   -0.889627
C    1.179200   -0.513862   -0.000155
H    1.191616   -1.165455    0.888421
H    1.191671   -1.165143   -0.888959
C   -1.179199   -0.513861    0.000266
H   -1.191651   -1.165669   -0.888152
H   -1.191637   -1.164928    0.889228
C   -2.382941    0.405584   -0.000115
H   -3.304594   -0.187032    0.000215
H   -2.384694    1.045547    0.889414
H   -2.384782    1.044701   -0.890251
7
F3CCOO- E= -526.366161323
C   -1.047870    0.011503   -0.007134
O   -1.531689   -1.135710   -0.003563
C    0.522399    0.013134   -0.002540
F    1.012012   -0.546564    1.132628
F    1.076197    1.238958   -0.088111
F    1.032219   -0.705613   -1.031887
O   -1.584689    1.132104   -0.003390
3
H2O E= -76.4411047779
O    0.000000   -0.000000    0.118003
H    0.000000    0.766163   -0.472011
H   -0.000000   -0.766163   -0.472011
37
I E= -1529.57436082
C   -2.384281    3.653391   -0.059284
C   -2.447978    2.535907   -0.887442
C   -1.733846    1.382820   -0.559780
C   -0.960453    1.392605    0.607322
C   -0.913886    2.498013    1.458642
C   -1.631760    3.636366    1.114692
C   -0.962069   -1.391810    0.607430
C   -1.735452   -1.381240   -0.559674
C   -2.450876   -2.533567   -0.887211
H   -3.067095   -2.552906   -1.781128
C   -2.388388   -3.651056   -0.058958
C   -1.635785   -3.634802    1.114978
C   -0.916636   -2.497222    1.458807
H   -3.064139    2.555832   -1.781385
H   -0.317996    2.471558    2.366138
H   -0.320626   -2.471342    2.366248
S    0.030199   -0.000173    1.060435
S   -1.821297    0.000809   -1.665608
C    3.497545    1.233699   -0.264497
C    2.143554    1.255508   -0.204550
C    1.370163   -0.000781   -0.253844
C    2.141571   -1.258193   -0.205707
C    3.495819   -1.238629   -0.266408
C    4.204790   -0.003208   -0.286116
H    4.060708    2.160776   -0.278942
H    1.602969   -2.201606   -0.187505
H    0.823543   -0.000262   -1.220926
H    1.606284    2.199670   -0.186123
H    4.057219   -2.166678   -0.281939
C    5.678565   -0.001506   -0.358257
H   -1.607304   -4.504544    1.762582
H   -2.952244   -4.538830   -0.327668
H   -1.602371    4.506112    1.762249
H   -2.947148    4.541766   -0.328084
H    5.944654    0.054588   -1.426942
H    6.107045    0.880075    0.125204
H    6.110483   -0.922148    0.040124
36
m-2 E= -1529.19988828
C   -4.138667   -1.260939    0.540536
C   -3.187112   -0.604956    1.318034
C   -1.984970   -0.186708    0.745741
C   -1.772445   -0.446949   -0.612723
C   -2.732963   -1.071624   -1.406739
C   -3.923048   -1.485429   -0.818257
C    0.126478    1.571794   -0.683140
C   -0.097163    1.818564    0.675991
C    0.268604    3.063539    1.189668
H    0.096150    3.288383    2.238021
C    0.837111    4.022744    0.354761
C    1.024284    3.771004   -1.003495
C    0.662383    2.537454   -1.533598
H   -3.385124   -0.405389    2.366971
H   -2.547388   -1.245968   -2.462585
H    0.808416    2.322693   -2.588203
S   -0.230927   -0.019670   -1.380896
S   -0.790053    0.616827    1.779684
C    1.555059   -3.284690    0.218489
C    0.592470   -2.432907   -0.321791
C    0.968030   -1.121487   -0.582507
C    2.253664   -0.643319   -0.347179
C    3.211033   -1.501928    0.197275
C    2.842643   -2.824427    0.474883
H    1.289203   -4.313605    0.440888
H    2.519810    0.387612   -0.564898
H   -0.413832   -2.792040   -0.514832
H    1.452207    4.529763   -1.650244
H    1.117220    4.985559    0.770854
H   -4.676467   -1.982294   -1.420424
H   -5.067725   -1.581362    1.001811
H    3.579437   -3.502375    0.898645
C    4.604836   -1.014000    0.491411
H    4.757578    0.003405    0.120072
H    4.793231   -1.015524    1.571266
H    5.351603   -1.667786    0.027887
37
m-I E= -1529.56590418
C    3.888143   -2.137186   -0.124858
C    3.368019   -1.132838   -0.937117
C    2.179586   -0.494511   -0.581068
C    1.538702   -0.896845    0.597246
C    2.067046   -1.883772    1.431448
C    3.251035   -2.507377    1.059234
C    0.153958    1.516709    0.643172
C    0.802582    1.899827   -0.537203
C    0.843360    3.256879   -0.857977
H    1.346585    3.584666   -1.762566
C    0.255167    4.190008   -0.008449
C   -0.361955    3.794180    1.178070
C   -0.414911    2.447556    1.514555
H    3.893891   -0.836807   -1.839895
H    1.556904   -2.165816    2.347801
H   -0.900065    2.123688    2.430730
S   -0.004904   -0.186945    1.083660
S    1.534029    0.748139   -1.667056
C   -2.435741   -2.939676   -0.320672
C   -1.232853   -2.308204   -0.206365
C   -1.183891   -0.839528   -0.224181
C   -2.458885   -0.107646   -0.192094
C   -3.654997   -0.762447   -0.298138
C   -3.620313   -2.179151   -0.349539
H   -2.490776   -4.021126   -0.365813
H   -2.428471    0.978581   -0.151214
H   -0.702099   -0.570090   -1.195176
H   -0.303801   -2.870464   -0.171097
H   -0.802684    4.530939    1.841035
H    0.297720    5.242313   -0.271104
H    3.673299   -3.279934    1.692849
H    4.814180   -2.623455   -0.415092
H   -4.568057   -2.709922   -0.404302
C   -4.970838   -0.042400   -0.342292
H   -5.616017   -0.387042    0.472474
H   -4.831800    1.037409   -0.250720
H   -5.484097   -0.253510   -1.286215
36
o-2 E= -1529.19810565
C   -1.487966    3.818982    0.606813
C   -0.628896    3.008540    1.343490
C   -0.164317    1.808103    0.802720
C   -0.596904    1.442838   -0.475523
C   -1.416781    2.273223   -1.238956
C   -1.867817    3.466390   -0.687700
C    1.599033   -0.214948   -0.758524
C    2.039232    0.192082    0.507337
C    3.391964    0.039611    0.815463
H    3.764244    0.355679    1.785367
C    4.265836   -0.504097   -0.122832
C    3.815307   -0.882584   -1.386443
C    2.472487   -0.733171   -1.713731
H   -0.300787    3.318533    2.331191
H   -1.714343    1.981094   -2.241653
H    2.105202   -1.027902   -2.692287
S   -0.113443   -0.108100   -1.206261
S    0.958180    0.828286    1.761044
C   -0.802128   -3.349608    1.164245
C   -0.165099   -2.315689    0.487584
C   -0.932674   -1.409459   -0.241913
C   -2.327634   -1.514540   -0.356902
C   -2.931349   -2.563579    0.345221
C   -2.188149   -3.466360    1.098912
H    0.915583   -2.237904    0.530228
H   -4.010558   -2.673290    0.282873
H   -2.692773   -4.270838    1.625629
H   -0.210811   -4.057798    1.735920
C   -3.176083   -0.574368   -1.170049
H    4.504709   -1.292764   -2.116838
H    5.314601   -0.615675    0.134389
H   -2.515919    4.115305   -1.267335
H   -1.840673    4.749149    1.041409
H   -4.155030   -1.023142   -1.356978
H   -3.338236    0.370615   -0.639784
H   -2.729371   -0.342245   -2.143941
37
o-I E= -1529.57092516
C   -2.199539    3.062386   -0.788496
C   -1.070952    2.951082    0.014153
C   -0.292076    1.790367   -0.021108
C   -0.686056    0.755175   -0.879187
C   -1.805041    0.877159   -1.712975
C   -2.564165    2.035248   -1.660636
C    1.815764   -0.480134   -0.519546
C    2.204879    0.589899    0.296783
C    3.564958    0.734067    0.586805
H    3.900032    1.560428    1.206737
C    4.490251   -0.167284    0.074731
C    4.088725   -1.219467   -0.750855
C    2.746689   -1.377349   -1.057529
H   -0.782810    3.774460    0.661208
H   -2.079815    0.071951   -2.387698
H    2.420648   -2.188169   -1.703093
S    0.142458   -0.796055   -0.954944
S    1.106136    1.744564    1.049090
C   -1.424728   -0.581529    2.457167
C   -0.373948   -1.112080    1.777640
C   -0.591477   -1.817774    0.500872
C   -1.994201   -2.091948    0.079360
C   -3.011578   -1.520539    0.801394
C   -2.729972   -0.743527    1.936194
H    0.027380   -2.723964    0.436650
H    0.640878   -1.056584    2.157434
H   -4.042927   -1.677457    0.503575
H   -3.558725   -0.275494    2.459861
H   -1.276951   -0.042532    3.385760
C   -2.239759   -2.920008   -1.129990
H    4.818964   -1.909992   -1.158661
H    5.541306   -0.035611    0.311533
H   -3.434996    2.136579   -2.299174
H   -2.789853    3.972160   -0.745973
H   -1.486824   -3.706651   -1.237821
H   -3.239052   -3.360037   -1.089008
H   -2.201417   -2.297708   -2.036315
36
p-2 E= -1529.19996553
C   -2.206531   -3.626950    0.528222
C   -1.924234   -2.517095    1.321126
C   -1.363340   -1.374075    0.749659
C   -1.097437   -1.383996   -0.624166
C   -1.407232   -2.477231   -1.431621
C   -1.962048   -3.608809   -0.844059
C   -1.088139    1.389548   -0.624714
C   -1.353989    1.382310    0.749102
C   -1.907434    2.529354    1.319803
H   -2.135595    2.549709    2.381283
C   -2.182999    3.640273    0.526031
C   -1.939207    3.619393   -0.846353
C   -1.391486    2.483948   -1.433049
H   -2.152891   -2.535133    2.382544
H   -1.203032   -2.448988   -2.498065
H   -1.187869    2.453371   -2.499536
S   -0.302763    0.000006   -1.399186
S   -0.992826    0.003099    1.802497
C    3.304569   -1.214228    0.007211
C    1.994305   -1.223581   -0.465669
C    1.361238   -0.006100   -0.684766
C    2.003627    1.209338   -0.464513
C    3.310959    1.190277    0.007486
C    3.980569   -0.015501    0.252288
H    3.803701   -2.162200    0.188683
H    1.505463    2.158078   -0.640924
H    1.490609   -2.169358   -0.642400
H    3.818192    2.134054    0.190591
C    5.392490   -0.007519    0.773179
H   -2.172084    4.483345   -1.459922
H   -2.612397    4.524624    0.986511
H   -2.199853   -4.471930   -1.456905
H   -2.641533   -4.508221    0.989338
H    6.037922    0.610912    0.139787
H    5.427465    0.413995    1.784623
H    5.809271   -1.018058    0.810227
37
p-I E= -1529.57436082
C   -2.384281    3.653391   -0.059284
C   -2.447978    2.535907   -0.887442
C   -1.733846    1.382820   -0.559780
C   -0.960453    1.392605    0.607322
C   -0.913886    2.498013    1.458642
C   -1.631760    3.636366    1.114692
C   -0.962069   -1.391810    0.607430
C   -1.735452   -1.381240   -0.559674
C   -2.450876   -2.533567   -0.887211
H   -3.067095   -2.552906   -1.781128
C   -2.388388   -3.651056   -0.058958
C   -1.635785   -3.634802    1.114978
C   -0.916636   -2.497222    1.458807
H   -3.064139    2.555832   -1.781385
H   -0.317996    2.471558    2.366138
H   -0.320626   -2.471342    2.366248
S    0.030199   -0.000173    1.060435
S   -1.821297    0.000809   -1.665608
C    3.497545    1.233699   -0.264497
C    2.143554    1.255508   -0.204550
C    1.370163   -0.000781   -0.253844
C    2.141571   -1.258193   -0.205707
C    3.495819   -1.238629   -0.266408
C    4.204790   -0.003208   -0.286116
H    4.060708    2.160776   -0.278942
H    1.602969   -2.201606   -0.187505
H    0.823543   -0.000262   -1.220926
H    1.606284    2.199670   -0.186123
H    4.057219   -2.166678   -0.281939
C    5.678565   -0.001506   -0.358257
H   -1.607304   -4.504544    1.762582
H   -2.952244   -4.538830   -0.327668
H   -1.602371    4.506112    1.762249
H   -2.947148    4.541766   -0.328084
H    5.944654    0.054588   -1.426942
H    6.107045    0.880075    0.125204
H    6.110483   -0.922148    0.040124
13
TFAA E= -977.162680881
O    1.398821    1.907923   -0.000372
C    1.201136    0.737866   -0.000188
O    0.000001    0.088033    0.000045
C    2.313050   -0.342613    0.000043
F    2.206176   -1.117249    1.084829
F    3.507406    0.236604   -0.000225
F    2.206014   -1.117916   -1.084250
C   -1.201135    0.737865    0.000147
O   -1.398820    1.907923   -0.000080
C   -2.313050   -0.342613    0.000014
F   -3.507406    0.236606   -0.000620
F   -2.205687   -1.117934   -1.084230
F   -2.206505   -1.117231    1.084848
14
TFAOTf E= -1412.39157680
O   -1.285586    1.469549    1.286016
O    0.276624   -0.045554   -0.016947
C   -2.215659   -0.728392   -0.004029
F   -1.987681   -1.406383   -1.112676
F   -3.473581   -0.321569    0.036897
F   -1.935563   -1.463322    1.055335
C    1.458434    0.625707   -0.018544
O    1.599775    1.807012   -0.021928
C    2.613390   -0.407632   -0.001304
F    3.777152    0.222278   -0.092725
F    2.581143   -1.104303    1.139026
F    2.494884   -1.259467   -1.022776
S   -1.154397    0.823216    0.007935
O   -1.312543    1.504661   -1.248570
8
TfO- E= -961.622424396
O   -1.241218   -0.637971    1.283988
O   -1.241826    1.430966   -0.089450
C    0.948266    0.000038   -0.000090
F    1.435082    0.554971   -1.120772
F    1.434337   -1.248201    0.079763
F    1.434647    0.693110    1.041024
S   -0.914235    0.000048   -0.000031
O   -1.241760   -0.792984   -1.194425
52
TS-dep E= -1763.25219499
C    4.501600   -1.539351    0.789291
C    4.060460   -0.687143   -0.217827
C    2.800496   -0.089890   -0.130954
C    2.012053   -0.371979    0.988384
C    2.461443   -1.198892    2.020687
C    3.712893   -1.790585    1.912012
C    0.385291    1.836606    0.387697
C    1.202886    2.111599   -0.716064
C    1.122906    3.382618   -1.290068
H    1.747534    3.629800   -2.143591
C    0.260961    4.338072   -0.760443
C   -0.516979    4.059278    0.362826
C   -0.453130    2.802952    0.948557
H    4.700360   -0.476257   -1.069742
H    1.836919   -1.384761    2.890041
H   -1.058114    2.567978    1.819390
S    0.365004    0.253682    1.168346
S    2.300886    0.948206   -1.472482
C   -0.818617   -1.771171   -2.151219
C   -0.604867   -0.683672   -1.347441
C   -0.658521   -0.829731    0.092686
C   -0.730111   -2.173067    0.636697
C   -0.937792   -3.235931   -0.194409
C   -0.981616   -3.059461   -1.598396
H   -1.783768   -0.348204    0.348822
H   -0.515505    0.305702   -1.781748
H   -0.850380   -1.644629   -3.228441
O   -3.072854    0.257620    0.662387
C   -3.782947   -0.703116    1.476259
H   -4.843862   -0.437770    1.450857
H   -3.661933   -1.700334    1.033193
C   -3.247526   -0.638345    2.888581
H   -3.368444    0.368179    3.301584
H   -3.810452   -1.339419    3.513786
H   -2.190975   -0.918300    2.946078
C   -3.696202    0.545729   -0.610371
H   -4.776666    0.595838   -0.447563
H   -3.488988   -0.284217   -1.298539
C   -3.167702    1.863616   -1.129780
H   -3.622696    2.069014   -2.104639
H   -3.425170    2.678986   -0.446690
H   -2.080699    1.847992   -1.258234
H   -0.675614   -2.320311    1.712320
H   -1.050801   -4.232699    0.219694
C   -1.225098   -4.230316   -2.482173
H    5.482398   -1.996192    0.702250
H    4.070769   -2.441311    2.702716
H    0.215422    5.319857   -1.221088
H   -1.173360    4.815029    0.780645
H   -2.309501   -4.406294   -2.528006
H   -0.869939   -4.050083   -3.499434
H   -0.767231   -5.135683   -2.073781
37
TS-III E= -1529.57030648
C   -2.687703   -2.347229    0.680812
C   -1.553731   -2.461752   -0.098744
C   -0.489131   -1.564818    0.074367
C   -0.626969   -0.515255    1.033434
C   -1.807770   -0.413627    1.816731
C   -2.812862   -1.333036    1.651600
C    2.016931    0.224373    0.607578
C    2.170863   -0.821105   -0.325998
C    3.440190   -1.058677   -0.875489
H    3.580710   -1.864963   -1.589511
C    4.510059   -0.266141   -0.505429
C    4.351909    0.779010    0.420815
C    3.115909    1.029940    0.973040
H   -1.473462   -3.263821   -0.826378
H   -1.896828    0.380688    2.551618
H    2.984788    1.838308    1.686764
S    0.524130    0.700544    1.314217
S    0.904163   -1.860035   -0.896255
C   -1.289293    0.902181   -1.834344
C   -0.153413    1.600570   -1.490672
C   -0.175620    2.475370   -0.373046
C   -1.403978    2.732773    0.295603
C   -2.529594    2.029032   -0.055991
C   -2.488790    1.077777   -1.107468
H    0.694217    3.089775   -0.154150
H    0.771532    1.464334   -2.042791
H   -1.273742    0.201809   -2.664404
H   -1.427461    3.452511    1.107866
H   -3.493412   -3.061490    0.546797
H   -3.707766   -1.270803    2.260368
H    5.486348   -0.460403   -0.937277
H    5.202421    1.389418    0.703773
H   -3.465118    2.188450    0.472242
C   -3.707829    0.293431   -1.436712
H   -4.020361   -0.293172   -0.560261
H   -4.542285    0.968259   -1.664607
H   -3.547346   -0.383932   -2.277958
45
TS-II E= -2018.50914480
C    0.750968    4.186499    0.459378
C    1.184927    3.090519    1.160437
C    1.418389    1.869777    0.473657
C    1.195804    1.775015   -0.925423
C    0.757969    2.916385   -1.615292
C    0.535368    4.093633   -0.930420
C    2.139273   -0.833676   -0.880032
C    2.368159   -0.713412    0.516187
C    2.978430   -1.770928    1.241525
H    3.144660   -1.666374    2.310171
C    3.351488   -2.914050    0.582311
C    3.120847   -3.034319   -0.803088
C    2.532088   -2.016233   -1.525868
H    1.352550    3.148582    2.232405
H    0.591655    2.869365   -2.687489
H    2.376223   -2.127322   -2.594761
S    1.424188    0.365542   -1.888210
S    1.880928    0.589129    1.480268
O   -0.742977   -0.378512    0.212432
C   -0.867465   -0.357390    1.438539
O    0.022603   -0.054626    2.290032
C   -2.242068   -0.699086    2.078130
F   -2.107583   -1.577821    3.074450
F   -3.071289   -1.218918    1.168181
F   -2.802856    0.414408    2.569068
H    3.417587   -3.942055   -1.318423
H    3.823195   -3.724264    1.126802
H    0.193224    4.965530   -1.478438
H    0.574821    5.123829    0.975216
O   -2.253275   -0.607136   -1.853812
C   -2.732853    1.744672   -1.544697
H   -1.938422    2.002731   -2.250736
H   -3.523949    2.497103   -1.624233
H   -2.340826    1.776452   -0.523175
C   -3.334524    0.403062   -1.875963
H   -3.726254    0.357251   -2.891943
H   -4.094258    0.080741   -1.161059
C   -2.649426   -1.998375   -2.164246
H   -3.433316   -2.278111   -1.457559
H   -3.052453   -1.945395   -3.175468
C   -1.423394   -2.869780   -2.069937
H   -1.712604   -3.888176   -2.348098
H   -0.645189   -2.531463   -2.760394
H   -1.023485   -2.900102   -1.051576
H   -1.744151   -0.563773   -0.979860
44
TS-I E= -2055.95670243
C    1.692322   -2.910486    1.159265
C    0.999679   -2.148052    0.238767
C    0.867261   -0.762034    0.438920
C    1.413780   -0.139981    1.573177
C    2.120081   -0.930054    2.489296
C    2.259523   -2.293286    2.279669
C    0.100480    2.247561    0.905332
C   -0.428975    1.649194   -0.242179
C   -1.376498    2.308344   -1.038662
H   -1.788438    1.810964   -1.911770
C   -1.793957    3.579475   -0.687954
C   -1.271265    4.188773    0.457333
C   -0.339624    3.533196    1.247719
H    0.550220   -2.614535   -0.632987
H    2.550040   -0.472325    3.375654
H    0.050620    4.016758    2.139006
S    1.333496    1.566561    1.951393
S    0.004915    0.057475   -0.824810
O   -3.029241   -0.443525   -1.731807
C   -2.947852   -0.801531   -0.557118
O   -1.971139   -0.750404    0.242484
C   -4.212985   -1.443325    0.095467
F   -3.998691   -2.748975    0.371246
F   -5.295838   -1.379949   -0.693280
F   -4.534242   -0.841962    1.258613
C    3.641663    0.633953   -0.698659
C    2.594162    1.327328   -1.249542
C    1.681939    0.665708   -2.141446
C    2.037471   -0.641292   -2.631953
C    3.081229   -1.319055   -2.070304
C    3.866383   -0.715373   -1.050429
H    1.050641    1.288615   -2.774703
H    2.415524    2.366759   -0.992791
H    4.296570    1.109217    0.024914
H    2.808011   -2.885770    3.005065
H    1.794992   -3.979397    1.007324
H   -1.599465    5.183716    0.741019
H   -2.529664    4.092517   -1.298048
H    1.416366   -1.102383   -3.394006
H    3.316842   -2.330720   -2.385696
C    4.898023   -1.519459   -0.347795
H    5.394717   -2.215118   -1.030990
H    5.634523   -0.891566    0.158878
H    4.388886   -2.129510    0.415742
52
TS-m-dep E= -1763.24308621
C    3.857041   -2.535132    0.965272
C    3.634678   -1.726760   -0.145996
C    2.594806   -0.795685   -0.135318
C    1.797174   -0.706696    1.009719
C    2.032763   -1.490134    2.140445
C    3.070597   -2.413280    2.110387
C    0.915076    1.810450    0.203446
C    1.755013    1.718250   -0.914925
C    2.112775    2.897903   -1.569293
H    2.768820    2.858629   -2.433758
C    1.645362    4.123878   -1.104132
C    0.840540    4.200907    0.031978
C    0.476504    3.039433    0.700545
H    4.278150   -1.810957   -1.016844
H    1.407623   -1.389095    3.022632
H   -0.143685    3.087346    1.590454
S    0.388033    0.365678    1.075544
S    2.339588    0.187962   -1.584722
C   -1.284149   -1.080545   -2.345386
C   -0.888465   -0.130915   -1.430766
C   -0.832241   -0.491985   -0.032963
C   -0.968218   -1.888158    0.337515
C   -1.321875   -2.829902   -0.595425
C   -1.467435   -2.403420   -1.936965
H   -1.926835   -0.039492    0.336747
H   -0.736021    0.902161   -1.728770
H   -1.736993   -3.145139   -2.684783
H   -1.411946   -0.809805   -3.387293
O   -3.274381    0.569544    0.706339
C   -4.108994    0.477064   -0.466129
H   -4.949934    1.164018   -0.329665
H   -3.533801    0.811753   -1.340676
C   -4.602122   -0.941766   -0.621378
H   -5.203948   -1.238558    0.243583
H   -5.227003   -1.005103   -1.518468
H   -3.777455   -1.650103   -0.734047
C   -3.057566    1.924221    1.152015
H   -3.996630    2.473279    1.034814
H   -2.310754    2.394981    0.498949
C   -2.637850    1.908865    2.604438
H   -2.445062    2.935510    2.933007
H   -3.432661    1.487663    3.227890
H   -1.726492    1.325982    2.773379
H   -0.854715   -2.169707    1.381637
C   -1.559512   -4.266337   -0.229675
H    4.669783   -3.254384    0.940604
H    3.263322   -3.033349    2.979356
H    1.934008    5.030924   -1.625899
H    0.499035    5.161970    0.401033
H   -1.303552   -4.455008    0.815932
H   -2.613420   -4.523644   -0.382863
H   -0.960134   -4.926004   -0.865280
52
TS-o-dep E= -1763.24667494
C    4.448287   -1.821603    0.505643
C    4.014219   -0.923327   -0.464261
C    2.776417   -0.291407   -0.331089
C    1.991847   -0.598571    0.785698
C    2.445342   -1.456856    1.790506
C    3.678752   -2.076752    1.640194
C    0.516533    1.738478    0.396232
C    1.341715    2.046688   -0.693858
C    1.374348    3.370095   -1.138271
H    2.008478    3.642299   -1.976677
C    0.611237    4.342882   -0.499254
C   -0.174037    4.025936    0.608699
C   -0.216442    2.717347    1.070531
H    4.647284   -0.696411   -1.317013
H    1.840297   -1.642478    2.673014
H   -0.811053    2.457377    1.941665
S    0.377818    0.091969    1.024323
S    2.300201    0.856994   -1.588539
C   -0.942838   -1.241924   -2.565445
C   -0.705347   -0.352064   -1.552918
C   -0.719050   -0.801785   -0.172958
C   -0.837536   -2.227961    0.120388
C   -1.075330   -3.076602   -0.945040
C   -1.097335   -2.603065   -2.257930
H   -1.871303   -0.436529    0.173855
H   -0.624059    0.709474   -1.759280
H   -1.234423   -4.132715   -0.751437
H   -1.256207   -3.311122   -3.065849
H   -0.997765   -0.900778   -3.592784
C   -0.808933   -2.755411    1.517830
O   -3.271770   -0.075401    0.462710
C   -3.899164    0.257702   -0.796099
H   -4.720500    0.949847   -0.590577
H   -3.165498    0.782701   -1.421514
C   -4.408973   -1.004116   -1.450968
H   -5.189706   -1.467278   -0.839122
H   -4.832760   -0.756628   -2.430119
H   -3.606366   -1.731664   -1.602447
C   -3.442008    0.931598    1.484376
H   -4.516364    1.119996    1.574221
H   -2.952025    1.855626    1.156152
C   -2.888726    0.419166    2.792848
H   -3.069363    1.169069    3.569899
H   -3.384483   -0.511493    3.086206
H   -1.809592    0.241245    2.755256
H    5.413233   -2.303842    0.384933
H    4.037288   -2.752870    2.408951
H    0.651430    5.365897   -0.859669
H   -0.746437    4.794498    1.116913
H   -1.504451   -3.593905    1.608195
H    0.192693   -3.139485    1.748181
H   -1.070359   -2.001727    2.265704
52
TS-p-dep E= -1763.25219499
C    4.501600   -1.539351    0.789291
C    4.060460   -0.687143   -0.217827
C    2.800496   -0.089890   -0.130954
C    2.012053   -0.371979    0.988384
C    2.461443   -1.198892    2.020687
C    3.712893   -1.790585    1.912012
C    0.385291    1.836606    0.387697
C    1.202886    2.111599   -0.716064
C    1.122906    3.382618   -1.290068
H    1.747534    3.629800   -2.143591
C    0.260961    4.338072   -0.760443
C   -0.516979    4.059278    0.362826
C   -0.453130    2.802952    0.948557
H    4.700360   -0.476257   -1.069742
H    1.836919   -1.384761    2.890041
H   -1.058114    2.567978    1.819390
S    0.365004    0.253682    1.168346
S    2.300886    0.948206   -1.472482
C   -0.818617   -1.771171   -2.151219
C   -0.604867   -0.683672   -1.347441
C   -0.658521   -0.829731    0.092686
C   -0.730111   -2.173067    0.636697
C   -0.937792   -3.235931   -0.194409
C   -0.981616   -3.059461   -1.598396
H   -1.783768   -0.348204    0.348822
H   -0.515505    0.305702   -1.781748
H   -0.850380   -1.644629   -3.228441
O   -3.072854    0.257620    0.662387
C   -3.782947   -0.703116    1.476259
H   -4.843862   -0.437770    1.450857
H   -3.661933   -1.700334    1.033193
C   -3.247526   -0.638345    2.888581
H   -3.368444    0.368179    3.301584
H   -3.810452   -1.339419    3.513786
H   -2.190975   -0.918300    2.946078
C   -3.696202    0.545729   -0.610371
H   -4.776666    0.595838   -0.447563
H   -3.488988   -0.284217   -1.298539
C   -3.167702    1.863616   -1.129780
H   -3.622696    2.069014   -2.104639
H   -3.425170    2.678986   -0.446690
H   -2.080699    1.847992   -1.258234
H   -0.675614   -2.320311    1.712320
H   -1.050801   -4.232699    0.219694
C   -1.225098   -4.230316   -2.482173
H    5.482398   -1.996192    0.702250
H    4.070769   -2.441311    2.702716
H    0.215422    5.319857   -1.221088
H   -1.173360    4.815029    0.780645
H   -2.309501   -4.406294   -2.528006
H   -0.869939   -4.050083   -3.499434
H   -0.767231   -5.135683   -2.073781
37
TT2++4 E= -1529.57056318
C    3.453439   -1.204795    1.108704
C    2.362436   -0.499706    1.544157
C    1.115359   -0.661834    0.883501
C    1.011553   -1.545843   -0.240829
C    2.165428   -2.215053   -0.690674
C    3.355753   -2.050591   -0.018807
C   -1.740785   -1.149233   -0.276299
C   -1.624233   -0.272450    0.838124
C   -2.782153    0.286762    1.428320
H   -2.685318    0.960252    2.274997
C   -4.017809   -0.034084    0.923696
C   -4.133525   -0.898468   -0.185332
C   -3.019400   -1.448726   -0.780697
H    2.436125    0.168149    2.397298
H    2.106620   -2.880928   -1.546449
H   -3.125324   -2.119004   -1.628493
S   -0.429617   -1.906367   -1.085844
S   -0.157439    0.249960    1.522400
C    1.888866    2.622818    0.365680
C    2.573611    1.842866   -0.554589
C    1.879078    1.248454   -1.625085
C    0.512145    1.450568   -1.778558
C   -0.202035    2.214780   -0.849048
C    0.505242    2.781110    0.243293
H    2.420581    0.643666   -2.346444
H    3.642892    1.686110   -0.453795
H   -0.037294    3.388484    0.963787
H    2.412505    3.082490    1.198054
H   -0.011419    1.011840   -2.624447
C   -1.672382    2.444769   -1.012786
H   -5.116071   -1.138967   -0.577291
H   -4.909048    0.383487    1.378617
H    4.401530   -1.099922    1.624033
H    4.233758   -2.588454   -0.360578
H   -1.843480    3.203868   -1.787419
H   -2.182813    1.533028   -1.345955
H   -2.133889    2.800375   -0.087441
22
TT2+ E= -1258.00042827
C    3.786800   -0.709740    0.000305
C    2.613103   -1.418779   -0.000217
C    1.384047   -0.720210   -0.000350
C    1.384048    0.720212   -0.000048
C    2.613104    1.418779    0.000319
C    3.786800    0.709739    0.000553
C   -1.384047    0.720211   -0.000217
C   -1.384048   -0.720212   -0.000184
C   -2.613104   -1.418779    0.000182
H   -2.622144   -2.505061    0.000269
C   -3.786800   -0.709739    0.000529
C   -3.786800    0.709740    0.000314
C   -2.613103    1.418779   -0.000088
H    2.622142   -2.505061   -0.000418
H    2.622145    2.505061    0.000460
H   -2.622142    2.505061   -0.000236
S    0.000000    1.695588   -0.000014
S   -0.000000   -1.695588   -0.000579
H    4.731459   -1.242223    0.000525
H    4.731460    1.242221    0.000896
H   -4.731459   -1.242221    0.000928
H   -4.731459    1.242222    0.000474
37
TT•++4•+ E= -1529.56701462
C    3.361640   -1.271664    0.889311
C    2.235539   -0.797905    1.532505
C    0.964360   -0.975531    0.955207
C    0.853424   -1.632016   -0.289239
C    2.013549   -2.120378   -0.924535
C    3.248975   -1.941029   -0.341878
C   -1.871769   -1.016685   -0.367515
C   -1.766327   -0.379923    0.887740
C   -2.880529    0.299499    1.416661
H   -2.801460    0.797489    2.378902
C   -4.062958    0.344529    0.709209
C   -4.167854   -0.288152   -0.541813
C   -3.089866   -0.962182   -1.073969
H    2.329633   -0.280610    2.482988
H   1.929122   -2.625932   -1.882375
H   -3.173683   -1.445955   -2.043166
S   -0.619750   -1.923638   -1.151511
S   -0.355723   -0.362910    1.898616
C    2.078337    2.530793    0.656425
C    2.828992    1.837779   -0.334920
C    2.212036    1.365840   -1.522888
C    0.876690    1.582688   -1.718322
C    0.102754    2.288290   -0.733166
C    0.743233    2.750603    0.462493
H    2.806560    0.838515   -2.260488
H    3.892171    1.679635   -0.184530
H    0.148057    3.278106    1.201222
H    2.576757    2.875426    1.555880
H    0.377215    1.235063   -2.617683
C   -1.326545    2.561310   -0.976778
H   -5.099381   -0.245299   -1.096190
H   -4.913678    0.876927    1.121412
H    4.337084   -1.122080    1.340130
H    4.137396   -2.311777   -0.842003
H   -1.386623    3.442007   -1.640172
H   -1.807397    1.739079   -1.516997
H   -1.866286    2.798977   -0.057768
22
TT E= -1258.45018943
C    0.782781   -0.697281    3.582296
C    0.315291   -1.395815    2.471943
C   -0.189998   -0.700090    1.370683
C   -0.189998    0.700089    1.370683
C    0.315291    1.395816    2.471943
C    0.782781    0.697281    3.582296
C   -0.189998    0.700089   -1.370683
C   -0.189998   -0.700090   -1.370683
C    0.315291   -1.395815   -2.471943
H    0.335757   -2.482098   -2.462110
C    0.782781   -0.697281   -3.582296
C    0.782781    0.697281   -3.582296
C    0.315291    1.395816   -2.471943
H    0.335757   -2.482098    2.462110
H    0.335758    2.482098    2.462111
H    0.335758    2.482098   -2.462111
S   -0.867998    1.611145    0.000000
S   -0.867997   -1.611145   -0.000000
H    1.159780    1.244868   -4.441078
H    1.159779   -1.244868   -4.441078
H    1.159780    1.244868    4.441078
H    1.159779   -1.244868    4.441078
22
TT•+ E= -1258.24165116
C    3.819320    0.703218    0.000041
C    2.630046    1.399966    0.000010
C    1.403267    0.705577   -0.000013
C    1.403267   -0.705577   -0.000004
C    2.630046   -1.399966    0.000033
C    3.819319   -0.703219    0.000054
C   -1.403267   -0.705577   -0.000014
C   -1.403267    0.705577   -0.000003
C   -2.630046    1.399966    0.000035
H   -2.634106    2.486756    0.000054
C   -3.819319    0.703219    0.000055
C   -3.819320   -0.703218    0.000039
C   -2.630046   -1.399966    0.000007
H    2.634106    2.486756    0.000010
H    2.634106   -2.486756    0.000049
H   -2.634106   -2.486756    0.000004
S    0.000000   -1.723511   -0.000061
S   -0.000000    1.723511   -0.000054
H   -4.758373    1.246597    0.000083
H   -4.758373   -1.246597    0.000054
H    4.758373    1.246597    0.000056
H    4.758373   -1.246597    0.000081
40
TT+OH-H+-OEt2 E= -1568.12734526
C    3.800533   -1.285870    0.685194
C    2.603721   -1.234763    1.354981
C    1.397866   -1.114901    0.616848
C    1.416409   -1.038646   -0.798316
C    2.655663   -1.093111   -1.452847
C    3.820973   -1.209689   -0.720232
C   -1.358064   -1.069890   -0.824908
C   -1.356326   -1.155022    0.591470
C   -2.571280   -1.313723    1.311373
H   -2.554714   -1.372277    2.396373
C   -3.755134   -1.396057    0.623771
C   -3.757029   -1.309337   -0.781983
C   -2.585570   -1.154320   -1.497393
H    2.572070   -1.285369    2.439710
H    2.698867   -1.044134   -2.536938
H   -2.614781   -1.098602   -2.581600
S    0.035425   -0.875603   -1.825575
S    0.007213   -0.971204    1.575447
O    0.126291    1.027549    1.905727
H   -4.696731   -1.372923   -1.320767
H   -4.686894   -1.526196    1.162479
H    4.769768   -1.249788   -1.245131
H    4.727309   -1.382587    1.239321
O   -0.067275    2.453590   -0.104099
C    2.322219    2.387660   -0.430484
H    2.223201    1.863921   -1.386074
H    3.219777    3.013579   -0.473383
H    2.465877    1.652630    0.368882
C    1.123607    3.272773   -0.176383
H    0.980907    3.983629   -0.996017
H    1.218537    3.831231    0.762757
C   -1.291066    3.224337   -0.072868
H   -1.335598    3.768222    0.878857
H   -1.240562    3.950158   -0.889842
C   -2.469511    2.294584   -0.249020
H   -3.390365    2.887240   -0.243385
H   -2.406587    1.765308   -1.204400
H   -2.541499    1.562467    0.562533
H    0.007397    1.635851    1.019062
H   -0.552388    1.293282    2.561379
24
TT+-OH E= -1334.05342193
C    3.667686   -0.487504   -0.877218
C    2.507897   -1.214594   -0.655526
C    1.381594   -0.559627   -0.143116
C    1.383494    0.816916    0.124921
C    2.564948    1.528635   -0.096511
C    3.693103    0.877139   -0.584428
C   -1.383490    0.816916    0.124919
C   -1.381593   -0.559627   -0.143117
C   -2.507896   -1.214593   -0.655528
H   -2.474690   -2.279444   -0.868277
C   -3.667685   -0.487500   -0.877220
C   -3.693100    0.877143   -0.584431
C   -2.564944    1.528636   -0.096513
H    2.474689   -2.279446   -0.868275
H    2.597143    2.597109    0.095733
H   -2.597137    2.597111    0.095730
S    0.000002    1.713538    0.754728
S   -0.000000   -1.574369    0.210024
O   -0.000025   -1.599487    1.849964
H    0.000082   -2.532298    2.149320
H   -4.599074    1.449985   -0.756305
H   -4.548108   -0.982711   -1.272381
H    4.599078    1.449980   -0.756303
H    4.548108   -0.982715   -1.272379
23
TTO E= -1333.62073446
C   -0.469304   -0.981295    3.602616
C   -1.204653   -0.695350    2.457080
C   -0.578461   -0.111124    1.354489
C    0.793430    0.165392    1.377640
C    1.524799   -0.118597    2.534480
C    0.891469   -0.677992    3.640971
C    0.793430    0.165392   -1.377640
C   -0.578461   -0.111124   -1.354489
C   -1.204653   -0.695350   -2.457080
H   -2.269434   -0.911846   -2.421780
C   -0.469304   -0.981295   -3.602616
C    0.891469   -0.677992   -3.640971
C    1.524799   -0.118597   -2.534480
H   -2.269434   -0.911846    2.421780
H    2.592834    0.079259    2.564031
H    2.592834    0.079259   -2.564031
S    1.664063    0.863640   -0.000000
S   -1.639609    0.391242    0.000000
O   -1.694803    1.908880    0.000000
H    1.472991   -0.896093   -4.531861
H   -0.956482   -1.432090   -4.461511
H    1.472991   -0.896093    4.531861
H   -0.956482   -1.432090    4.461511
29
TT+-TFA E= -1784.41305835
C    3.015761   -2.847307   -1.054040
C    1.981237   -2.034312   -1.482406
C    1.563862   -0.976743   -0.658760
C    2.177664   -0.704266    0.575481
C    3.213213   -1.545631    0.988743
C    3.617816   -2.604227    0.183399
C    1.009341    1.809332    0.606482
C    0.403351    1.541431   -0.633279
C   -0.136171    2.561165   -1.434627
H   -0.588069    2.325716   -2.393773
C   -0.086569    3.866481   -0.978708
C    0.486904    4.142953    0.265685
C    1.034805    3.133745    1.049216
H    1.493635   -2.214782   -2.436134
H    3.717454   -1.362034    1.932774
H    1.502480    3.378008    1.998254
S    1.713848    0.595701    1.666158
S    0.205542   -0.070667   -1.240809
O   -2.632152    0.125308   -1.428988
C   -2.248252   -0.494572   -0.482622
O   -0.967000   -0.719875   -0.142154
C   -3.174221   -1.164943    0.565774
F   -2.935333   -2.478251    0.624510
F   -4.444680   -0.970433    0.235382
F   -2.953487   -0.639335    1.775059
H    0.524233    5.166042    0.626114
H   -0.497629    4.666168   -1.584924
H    4.429767   -3.240167    0.521816
H    3.350165   -3.669438   -1.677130
